# Supplementary material for: Formation of Fluorine Vacancy (FV) Centers in Diamond
Source: Materials (Basel). 2026 Jan 26;19(3):494. doi: 10.3390/ma19030494 (PMC12898828; doi:10.3390/ma19030494)
Supplement: Supplementary file 1 [file materials-19-00494-s001.zip]

Archive with 1 entries (1 files):
- materials-4053640-supplementary.pdf
